# Supplementary material for: ﻿Thiotrichasumpichi sp. nov. – a new species of Thiotrichinae (Lepidoptera, Gelechiidae) from south-eastern Europe
Source: Zookeys. 2023 Aug 1;1173:85–96. doi: 10.3897/zookeys.1173.105037 (PMC10410393; doi:10.3897/zookeys.1173.105037)
Supplement: XML Treatment for Thiotricha sumpichi [file zookeys.1173.105037-treatment1.xml]

<!DOCTYPE tp:taxon-treatment
  PUBLIC "-//TaxonX//DTD Taxonomic Treatment Publishing DTD v0 20100105//EN" "tax-treatment-NSO.dtd">
<tp:taxon-treatment xmlns:tp="http://www.plazi.org/taxpub"><tp:treatment-meta><kwd-group><label>Taxon classification</label><kwd>
                <named-content content-type="kingdom">Animalia</named-content>
              </kwd><kwd>
                <named-content content-type="order">Lepidoptera</named-content>
              </kwd><kwd>
                <named-content content-type="family">Gelechiidae</named-content>
              </kwd></kwd-group><mixed-citation publication-type="journal"><person-group><name><surname>Bidzilya</surname><given-names>Oleksiy V.</given-names></name><name><surname>Huemer</surname><given-names>Peter</given-names></name><name><surname>Karsholt</surname><given-names>Ole</given-names></name></person-group><article-title>﻿<italic><tp:taxon-name><tp:taxon-name-part taxon-name-part-type="genus" reg="Thiotricha">Thiotricha</tp:taxon-name-part><tp:taxon-name-part taxon-name-part-type="species" reg="sumpichi">sumpichi</tp:taxon-name-part></tp:taxon-name></italic> sp. nov. – a new species of <tp:taxon-name><tp:taxon-name-part taxon-name-part-type="subfamily">Thiotrichinae</tp:taxon-name-part></tp:taxon-name> (<tp:taxon-name><tp:taxon-name-part taxon-name-part-type="order">Lepidoptera</tp:taxon-name-part></tp:taxon-name>, <tp:taxon-name><tp:taxon-name-part taxon-name-part-type="family">Gelechiidae</tp:taxon-name-part></tp:taxon-name>) from south-eastern Europe</article-title><source>Zookeys</source><day>01</day><month>08</month><year>2023</year><volume>1173</volume><fpage>85</fpage><lpage>96</lpage><pub-id pub-id-type="doi">10.3897/zookeys.1173.105037</pub-id></mixed-citation></tp:treatment-meta><tp:nomenclature><label>﻿</label><tp:taxon-name>
              <object-id xmlns:xlink="http://www.w3.org/1999/xlink" content-type="arpha" xlink:type="simple">466AD1B0-4847-5177-B620-FF519898328A</object-id>
              <tp:taxon-name-part taxon-name-part-type="genus" reg="Thiotricha">Thiotricha</tp:taxon-name-part>
              <tp:taxon-name-part taxon-name-part-type="species" reg="sumpichi">sumpichi</tp:taxon-name-part>
              <object-id xmlns:xlink="http://www.w3.org/1999/xlink" content-type="zoobank" xlink:type="simple">https://zoobank.org/25874C03-F319-4A9C-AE05-B4486CB0A215</object-id>
            </tp:taxon-name><tp:taxon-status xmlns:xlink="http://www.w3.org/1999/xlink" xlink:type="simple">sp. nov.</tp:taxon-status><xref ref-type="fig" rid="F2">Figs 2–8</xref><xref ref-type="fig" rid="F3">, 9–13</xref><xref ref-type="fig" rid="F4">, 14–20</xref></tp:nomenclature><tp:treatment-sec sec-type="material" id="SECID0E4DAE"><title>Material examined.</title><p><bold><italic>Holotype</italic></bold>: Greece • ♂; Peloponnes, Exochori, Viros Gorge; <named-content xmlns:xlink="http://www.w3.org/1999/xlink" content-type="dwc:verbatimCoordinates" xlink:type="simple"><named-content content-type="geo-json" specific-use="{&#34;type&#34;:&#34;Point&#34;,&#34;coordinates&#34;:[22.274722,36.906389]}" id="NCID0ELEAE" xlink:type="simple">36°54'23"N, 22°16'29"E</named-content></named-content>; 470 m a.s.l.; 12–13 Sep. 2020; P. Huemer leg.; <named-content xmlns:xlink="http://www.w3.org/1999/xlink" content-type="dwc:institutional_code" xlink:title="Tiroler Landesmuseum Ferdinandeum, Innsbruck, Austria" xlink:href="http://grbio.org/institution/tiroler-landesmuseum-ferdinandeum" xlink:type="simple">TLMF</named-content> 2020-007; DNA barcode <named-content xmlns:xlink="http://www.w3.org/1999/xlink" content-type="dwc:institutional_code" xlink:title="Tiroler Landesmuseum Ferdinandeum, Innsbruck, Austria" xlink:href="http://grbio.org/institution/tiroler-landesmuseum-ferdinandeum" xlink:type="simple">TLMF</named-content> Lep 29897; <named-content xmlns:xlink="http://www.w3.org/1999/xlink" content-type="dwc:institutional_code" xlink:title="Tiroler Landesmuseum Ferdinandeum, Innsbruck, Austria" xlink:href="http://grbio.org/institution/tiroler-landesmuseum-ferdinandeum" xlink:type="simple">TLMF</named-content>.</p><p><bold><italic>Paratypes</italic></bold>: Greece • 3 ♂♂, 3 ♀♀; same data as for holotype; DNA barcode <named-content xmlns:xlink="http://www.w3.org/1999/xlink" content-type="dwc:institutional_code" xlink:title="Tiroler Landesmuseum Ferdinandeum, Innsbruck, Austria" xlink:href="http://grbio.org/institution/tiroler-landesmuseum-ferdinandeum" xlink:type="simple">TLMF</named-content> Lep 29876; DNA barcode <named-content xmlns:xlink="http://www.w3.org/1999/xlink" content-type="dwc:institutional_code" xlink:title="Tiroler Landesmuseum Ferdinandeum, Innsbruck, Austria" xlink:href="http://grbio.org/institution/tiroler-landesmuseum-ferdinandeum" xlink:type="simple">TLMF</named-content> Lep 29879; DNA barcode <named-content xmlns:xlink="http://www.w3.org/1999/xlink" content-type="dwc:institutional_code" xlink:title="Tiroler Landesmuseum Ferdinandeum, Innsbruck, Austria" xlink:href="http://grbio.org/institution/tiroler-landesmuseum-ferdinandeum" xlink:type="simple">TLMF</named-content> Lep 29880; <named-content xmlns:xlink="http://www.w3.org/1999/xlink" content-type="dwc:institutional_code" xlink:title="Tiroler Landesmuseum Ferdinandeum, Innsbruck, Austria" xlink:href="http://grbio.org/institution/tiroler-landesmuseum-ferdinandeum" xlink:type="simple">TLMF</named-content> • 22 ♂♂, 29 ♀♀; Peloponnes, 3 km SW Poulithra; <named-content xmlns:xlink="http://www.w3.org/1999/xlink" content-type="dwc:verbatimCoordinates" xlink:type="simple"><named-content content-type="geo-json" specific-use="{&#34;type&#34;:&#34;Point&#34;,&#34;coordinates&#34;:[22.880000,37.093333]}" id="NCID0E4FAE" xlink:type="simple">37°05'36"N, 22°52'48"E</named-content></named-content>; 450 m a.s.l.; 25 Sep. 2020; P. Huemer leg.; <named-content xmlns:xlink="http://www.w3.org/1999/xlink" content-type="dwc:institutional_code" xlink:title="Tiroler Landesmuseum Ferdinandeum, Innsbruck, Austria" xlink:href="http://grbio.org/institution/tiroler-landesmuseum-ferdinandeum" xlink:type="simple">TLMF</named-content> • 1 ♀; Peloponnes, above Pikiulionako/Mystras; <named-content xmlns:xlink="http://www.w3.org/1999/xlink" content-type="dwc:verbatimCoordinates" xlink:type="simple"><named-content content-type="geo-json" specific-use="{&#34;type&#34;:&#34;Point&#34;,&#34;coordinates&#34;:[22.341944,37.082778]}" id="NCID0EKGAE" xlink:type="simple">37°04'58"N, 22°20'31"E</named-content></named-content>; 890 m a.s.l.; 22 Sep. 2020; P. Huemer leg.; <named-content xmlns:xlink="http://www.w3.org/1999/xlink" content-type="dwc:institutional_code" xlink:title="Tiroler Landesmuseum Ferdinandeum, Innsbruck, Austria" xlink:href="http://grbio.org/institution/tiroler-landesmuseum-ferdinandeum" xlink:type="simple">TLMF</named-content> • 1 ♂, 1 ♀; Peloponnes, Taygetos mts. E, Gorge Stavros-Kalamata; <named-content xmlns:xlink="http://www.w3.org/1999/xlink" content-type="dwc:verbatimCoordinates" xlink:type="simple"><named-content content-type="geo-json" specific-use="{&#34;type&#34;:&#34;Point&#34;,&#34;coordinates&#34;:[22.308333,37.079444]}" id="NCID0EXGAE" xlink:type="simple">37°04'46"N, 22°18'30"E</named-content></named-content>; 780 m a.s.l.; 21 Sep. 2020; P. Huemer leg.; <named-content xmlns:xlink="http://www.w3.org/1999/xlink" content-type="dwc:institutional_code" xlink:title="Tiroler Landesmuseum Ferdinandeum, Innsbruck, Austria" xlink:href="http://grbio.org/institution/tiroler-landesmuseum-ferdinandeum" xlink:type="simple">TLMF</named-content> • 1 ♂; Peloponnes, Mani pen., SE Pyrrhichos; <named-content xmlns:xlink="http://www.w3.org/1999/xlink" content-type="dwc:verbatimCoordinates" xlink:type="simple"><named-content content-type="geo-json" specific-use="{&#34;type&#34;:&#34;Point&#34;,&#34;coordinates&#34;:[22.453056,36.636111]}" id="NCID0EEHAE" xlink:type="simple">36°38'10"N, 22°27'11"E</named-content></named-content>; 360 m a.s.l.; 17 Sep. 2020; P. Huemer leg.; <named-content xmlns:xlink="http://www.w3.org/1999/xlink" content-type="dwc:institutional_code" xlink:title="Tiroler Landesmuseum Ferdinandeum, Innsbruck, Austria" xlink:href="http://grbio.org/institution/tiroler-landesmuseum-ferdinandeum" xlink:type="simple">TLMF</named-content> • 1 ♀; Peloponnes, Chelmos mts., above Zachlorou; <named-content xmlns:xlink="http://www.w3.org/1999/xlink" content-type="dwc:verbatimCoordinates" xlink:type="simple"><named-content content-type="geo-json" specific-use="{&#34;type&#34;:&#34;Point&#34;,&#34;coordinates&#34;:[22.154444,38.103056]}" id="NCID0ERHAE" xlink:type="simple">38°06'11"N, 22°09'16"E</named-content></named-content>; 845 m a.s.l.; 27 Sep. 2020; P. Huemer leg.; <named-content xmlns:xlink="http://www.w3.org/1999/xlink" content-type="dwc:institutional_code" xlink:title="Tiroler Landesmuseum Ferdinandeum, Innsbruck, Austria" xlink:href="http://grbio.org/institution/tiroler-landesmuseum-ferdinandeum" xlink:type="simple">TLMF</named-content> • 1 ♀; Lakonia, 5 km S Monemvasia; 30 m a.s.l.; 7 Oct. 1977; G. Christensen leg.; <named-content xmlns:xlink="http://www.w3.org/1999/xlink" content-type="dwc:institutional_code" xlink:title="Zoological Museum, Natural History Museum of Denmark, Copenhagen, Denmark" xlink:href="http://grbio.org/institution/zoological-museum-university-copenhagen" xlink:type="simple">ZMUC</named-content> • 1 ♂; same collection data as for preceding; 9 Oct. 1977; G. Christensen leg.; gen. slide 88/20, Bidzilya; <named-content xmlns:xlink="http://www.w3.org/1999/xlink" content-type="dwc:institutional_code" xlink:title="Zoological Museum, Natural History Museum of Denmark, Copenhagen, Denmark" xlink:href="http://grbio.org/institution/zoological-museum-university-copenhagen" xlink:type="simple">ZMUC</named-content> • 3 ♀♀; same collection data as for preceding; 15 Sep. 1979; G. Christensen leg.; <named-content xmlns:xlink="http://www.w3.org/1999/xlink" content-type="dwc:institutional_code" xlink:title="Zoological Museum, Natural History Museum of Denmark, Copenhagen, Denmark" xlink:href="http://grbio.org/institution/zoological-museum-university-copenhagen" xlink:type="simple">ZMUC</named-content> • 1 ♂; same collection data as for preceding; 20 Sep. 1979; G. Christensen leg.; <named-content xmlns:xlink="http://www.w3.org/1999/xlink" content-type="dwc:institutional_code" xlink:title="Zoological Museum, Natural History Museum of Denmark, Copenhagen, Denmark" xlink:href="http://grbio.org/institution/zoological-museum-university-copenhagen" xlink:type="simple">ZMUC</named-content> • 1 ♂; same collection data as for preceding; <named-content xmlns:xlink="http://www.w3.org/1999/xlink" content-type="dwc:institutional_code" xlink:title="Zoological Museum, Natural History Museum of Denmark, Copenhagen, Denmark" xlink:href="http://grbio.org/institution/zoological-museum-university-copenhagen" xlink:type="simple">ZMUC</named-content> • 2 ♀♀; 27 Sep. 1979; <named-content xmlns:xlink="http://www.w3.org/1999/xlink" content-type="dwc:institutional_code" xlink:title="Zoological Museum, Natural History Museum of Denmark, Copenhagen, Denmark" xlink:href="http://grbio.org/institution/zoological-museum-university-copenhagen" xlink:type="simple">ZMUC</named-content> • 1 ♂; same collection data as for preceding; 13 Oct. 1979; G. Christensen leg.; <named-content xmlns:xlink="http://www.w3.org/1999/xlink" content-type="dwc:institutional_code" xlink:title="Zoological Museum, Natural History Museum of Denmark, Copenhagen, Denmark" xlink:href="http://grbio.org/institution/zoological-museum-university-copenhagen" xlink:type="simple">ZMUC</named-content> • 1 ♂; same collection data as for preceding; 31 Aug. 1980; G. Christensen leg.; <named-content xmlns:xlink="http://www.w3.org/1999/xlink" content-type="dwc:institutional_code" xlink:title="Zoological Museum, Natural History Museum of Denmark, Copenhagen, Denmark" xlink:href="http://grbio.org/institution/zoological-museum-university-copenhagen" xlink:type="simple">ZMUC</named-content> • 1 ♂; same collection data as for preceding; 12 Sep. 1982; G. Christensen leg.; <named-content xmlns:xlink="http://www.w3.org/1999/xlink" content-type="dwc:institutional_code" xlink:title="Zoological Museum, Natural History Museum of Denmark, Copenhagen, Denmark" xlink:href="http://grbio.org/institution/zoological-museum-university-copenhagen" xlink:type="simple">ZMUC</named-content> • 3 ♂♂, 1 ♀; same collection data as for preceding; 20 Sep. 1982; gen. slide 4416, 4417, H. Hendriksen; <named-content xmlns:xlink="http://www.w3.org/1999/xlink" content-type="dwc:institutional_code" xlink:title="Zoological Museum, Natural History Museum of Denmark, Copenhagen, Denmark" xlink:href="http://grbio.org/institution/zoological-museum-university-copenhagen" xlink:type="simple">ZMUC</named-content> • 1 ♀; same collection data as for preceding; 22 Sep. 1982; G. Christensen leg.; <named-content xmlns:xlink="http://www.w3.org/1999/xlink" content-type="dwc:institutional_code" xlink:title="Zoological Museum, Natural History Museum of Denmark, Copenhagen, Denmark" xlink:href="http://grbio.org/institution/zoological-museum-university-copenhagen" xlink:type="simple">ZMUC</named-content> • 1 ♀; same collection data as for preceding; 11 Oct. 1982; G. Christensen leg.; <named-content xmlns:xlink="http://www.w3.org/1999/xlink" content-type="dwc:institutional_code" xlink:title="Zoological Museum, Natural History Museum of Denmark, Copenhagen, Denmark" xlink:href="http://grbio.org/institution/zoological-museum-university-copenhagen" xlink:type="simple">ZMUC</named-content> • 1 ♀; same collection data as for preceding; 1 Oct. 1983; G. Christensen leg.; <named-content xmlns:xlink="http://www.w3.org/1999/xlink" content-type="dwc:institutional_code" xlink:title="Zoological Museum, Natural History Museum of Denmark, Copenhagen, Denmark" xlink:href="http://grbio.org/institution/zoological-museum-university-copenhagen" xlink:type="simple">ZMUC</named-content> • 1 ♀; same collection data as for preceding; 6 Oct. 1983; G. Christensen leg.; <named-content xmlns:xlink="http://www.w3.org/1999/xlink" content-type="dwc:institutional_code" xlink:title="Zoological Museum, Natural History Museum of Denmark, Copenhagen, Denmark" xlink:href="http://grbio.org/institution/zoological-museum-university-copenhagen" xlink:type="simple">ZMUC</named-content> • 2 ♂♂; 1 ♀; same collection data as for preceding; 7 Oct. 1983; G. Christensen leg.; <named-content xmlns:xlink="http://www.w3.org/1999/xlink" content-type="dwc:institutional_code" xlink:title="Zoological Museum, Natural History Museum of Denmark, Copenhagen, Denmark" xlink:href="http://grbio.org/institution/zoological-museum-university-copenhagen" xlink:type="simple">ZMUC</named-content> • 1 ♂; same collection data as for preceding; 11 Oct. 1983; G. Christensen leg.; <named-content xmlns:xlink="http://www.w3.org/1999/xlink" content-type="dwc:institutional_code" xlink:title="Zoological Museum, Natural History Museum of Denmark, Copenhagen, Denmark" xlink:href="http://grbio.org/institution/zoological-museum-university-copenhagen" xlink:type="simple">ZMUC</named-content> • 2 ♂♂, 1 ♀; same collection data as for preceding; 6 Oct. 1986; G. Christensen leg.; <named-content xmlns:xlink="http://www.w3.org/1999/xlink" content-type="dwc:institutional_code" xlink:title="Zoological Museum, Natural History Museum of Denmark, Copenhagen, Denmark" xlink:href="http://grbio.org/institution/zoological-museum-university-copenhagen" xlink:type="simple">ZMUC</named-content> • 2 ♂♂, 1 ♀; Lakonia, 7 km SW Monemvasia; 14 Sep. 1979; G. Christensen leg.; <named-content xmlns:xlink="http://www.w3.org/1999/xlink" content-type="dwc:institutional_code" xlink:title="Zoological Museum, Natural History Museum of Denmark, Copenhagen, Denmark" xlink:href="http://grbio.org/institution/zoological-museum-university-copenhagen" xlink:type="simple">ZMUC</named-content> • 2 ♂♂, 2 ♀♀; 22 Sep. 1979; G. Christensen leg.; gen. slide 184/21, O. Bidzylia, gen. slide 5539, R. Sutter; <named-content xmlns:xlink="http://www.w3.org/1999/xlink" content-type="dwc:institutional_code" xlink:title="Zoological Museum, Natural History Museum of Denmark, Copenhagen, Denmark" xlink:href="http://grbio.org/institution/zoological-museum-university-copenhagen" xlink:type="simple">ZMUC</named-content> • 1 ♂; 25 Sep. 1979; G. Christensen leg.; gen. slide 3722, O. Karsholt; <named-content xmlns:xlink="http://www.w3.org/1999/xlink" content-type="dwc:institutional_code" xlink:title="Zoological Museum, Natural History Museum of Denmark, Copenhagen, Denmark" xlink:href="http://grbio.org/institution/zoological-museum-university-copenhagen" xlink:type="simple">ZMUC</named-content> • 1 ♂; Lakonia, Monemvasia; 10 Oct. 1983; L. Gozmány leg.; <named-content xmlns:xlink="http://www.w3.org/1999/xlink" content-type="dwc:institutional_code" xlink:title="Zoological Museum, Natural History Museum of Denmark, Copenhagen, Denmark" xlink:href="http://grbio.org/institution/zoological-museum-university-copenhagen" xlink:type="simple">ZMUC</named-content> • 1 ♂; Crete; 1966; H. Reisser leg.; gen. slide 25/23, O. Bidzilya; <named-content xmlns:xlink="http://www.w3.org/1999/xlink" content-type="dwc:institutional_code" xlink:title="Staatliches Museum für Naturkunde, Karlsruhe, Germany" xlink:href="http://grbio.org/institution/staatliches-museum-fuer-naturkunde-karlsruhe-state-museum-natural-history" xlink:type="simple">SMNK</named-content> • 1 ♂; Crete, Koutsounari; 4 Nov. 2004; 100 m a.s.l.; W. Ruckdeschel leg.; DNA barcode <named-content xmlns:xlink="http://www.w3.org/1999/xlink" content-type="dwc:institutional_code" xlink:title="Tiroler Landesmuseum Ferdinandeum, Innsbruck, Austria" xlink:href="http://grbio.org/institution/tiroler-landesmuseum-ferdinandeum" xlink:type="simple">TLMF</named-content> Lep 21329; <named-content xmlns:xlink="http://www.w3.org/1999/xlink" content-type="dwc:institutional_code" xlink:title="Tiroler Landesmuseum Ferdinandeum, Innsbruck, Austria" xlink:href="http://grbio.org/institution/tiroler-landesmuseum-ferdinandeum" xlink:type="simple">TLMF</named-content> • 1 ♂; Crete; Xekollimenos, Kirtomados; 27 Sep. 2001; ca. 40 m a.s.l.; W. Ruckdeschel leg.; DNA barcode <named-content xmlns:xlink="http://www.w3.org/1999/xlink" content-type="dwc:institutional_code" xlink:title="Tiroler Landesmuseum Ferdinandeum, Innsbruck, Austria" xlink:href="http://grbio.org/institution/tiroler-landesmuseum-ferdinandeum" xlink:type="simple">TLMF</named-content> Lep 21330; <named-content xmlns:xlink="http://www.w3.org/1999/xlink" content-type="dwc:institutional_code" xlink:title="Tiroler Landesmuseum Ferdinandeum, Innsbruck, Austria" xlink:href="http://grbio.org/institution/tiroler-landesmuseum-ferdinandeum" xlink:type="simple">TLMF</named-content> • 1 ♂; Crete; 3 km N Kapsodasos; 19 Sep. 2022; 650 m a.s.l.; P. Huemer leg.; <named-content xmlns:xlink="http://www.w3.org/1999/xlink" content-type="dwc:institutional_code" xlink:title="Tiroler Landesmuseum Ferdinandeum, Innsbruck, Austria" xlink:href="http://grbio.org/institution/tiroler-landesmuseum-ferdinandeum" xlink:type="simple">TLMF</named-content> • 3 ♂♂; Crete; 2 km NW Kolymbari, Astratigos; 1 Oct. 2016; 210 m a.s.l.; K. Larsen leg.; <named-content xmlns:xlink="http://www.w3.org/1999/xlink" content-type="dwc:institutional_code" xlink:title="Zoological Museum, Natural History Museum of Denmark, Copenhagen, Denmark" xlink:href="http://grbio.org/institution/zoological-museum-university-copenhagen" xlink:type="simple">ZMUC</named-content> • 1 ♀; Crete; 2 km N Kolymbari; 1–3 Oct. 2016; 10 m a.sl.;, leg. K. Larsen; <named-content xmlns:xlink="http://www.w3.org/1999/xlink" content-type="dwc:institutional_code" xlink:title="Zoological Museum, Natural History Museum of Denmark, Copenhagen, Denmark" xlink:href="http://grbio.org/institution/zoological-museum-university-copenhagen" xlink:type="simple">ZMUC</named-content> • 1 ♂; Crete; Chania, Kolymbari; <named-content xmlns:xlink="http://www.w3.org/1999/xlink" content-type="dwc:verbatimCoordinates" xlink:type="simple"><named-content content-type="geo-json" specific-use="{&#34;type&#34;:&#34;Point&#34;,&#34;coordinates&#34;:[23.801111,35.536111]}" id="NCID0EPMAE" xlink:type="simple">35°32'10"N, 23°48'4"E</named-content></named-content>; 25 Sep. 2018; 5 m a.s.l.; K. Berggren leg.; <abbrev xmlns:xlink="http://www.w3.org/1999/xlink" content-type="institution" xlink:title="Research collection of Kai Berggren, Kristiansand, Norway" id="ABBRID0EUMAE" xlink:type="simple">KBE</abbrev> • 1 ♀; Kolymbari “W”; <named-content xmlns:xlink="http://www.w3.org/1999/xlink" content-type="dwc:verbatimCoordinates" xlink:type="simple"><named-content content-type="geo-json" specific-use="{&#34;type&#34;:&#34;Point&#34;,&#34;coordinates&#34;:[23.801111,35.536111]}" id="NCID0E3MAE" xlink:type="simple">35°32'10"N, 23°48'4"E</named-content></named-content>; 102 m a.s.l.; 10 Sep. 2019; K. Berggren leg.; <abbrev xmlns:xlink="http://www.w3.org/1999/xlink" content-type="institution" xlink:title="Research collection of Kai Berggren, Kristiansand, Norway" id="ABBRID0EBNAE" xlink:type="simple">KBE</abbrev> • 1 ♂; 1 ♀; Crete; 1.7 km S Topolia; 2–3 Oct. 2016; 380 m a.s.l.; K. Larsen leg.; <named-content xmlns:xlink="http://www.w3.org/1999/xlink" content-type="dwc:institutional_code" xlink:title="Zoological Museum, Natural History Museum of Denmark, Copenhagen, Denmark" xlink:href="http://grbio.org/institution/zoological-museum-university-copenhagen" xlink:type="simple">ZMUC</named-content> • 1 ♂; 1 ♀; Prov. Etolia-Akanania, by Amvrakikos Bay, Katafourka; 8 Sep. 2008; 2 m a.s.l.; P. Skou leg.; <named-content xmlns:xlink="http://www.w3.org/1999/xlink" content-type="dwc:institutional_code" xlink:title="Zoological Museum, Natural History Museum of Denmark, Copenhagen, Denmark" xlink:href="http://grbio.org/institution/zoological-museum-university-copenhagen" xlink:type="simple">ZMUC</named-content>.</p><p>Croatia • 1 ♂; Zaostrog; 6 Sep. 2002; DNA barcode <named-content xmlns:xlink="http://www.w3.org/1999/xlink" content-type="dwc:institutional_code" xlink:title="Tiroler Landesmuseum Ferdinandeum, Innsbruck, Austria" xlink:href="http://grbio.org/institution/tiroler-landesmuseum-ferdinandeum" xlink:type="simple">TLMF</named-content> Lep 25652; Z. Tokár leg.; <named-content xmlns:xlink="http://www.w3.org/1999/xlink" content-type="dwc:institutional_code" xlink:title="Zoological Museum, Natural History Museum of Denmark, Copenhagen, Denmark" xlink:href="http://grbio.org/institution/zoological-museum-university-copenhagen" xlink:type="simple">ZMUC</named-content>; • 6 ♂♂; Zaostrog; 6 Sep. 2002; Z. Tokár leg.; gen. pr. Z. Tokár, ♂, 7978; <abbrev xmlns:xlink="http://www.w3.org/1999/xlink" xlink:title="Research collection of Zdenko Tokár, Michalovce, Slovakia" id="ABBRID0E3NAE" xlink:type="simple">ZT</abbrev> • 2 ♂♂, 1 ♀; Drvenik, Gornja Vala; 7–11 Sep. 2008; I. Richter leg.; DNA barcode <named-content xmlns:xlink="http://www.w3.org/1999/xlink" content-type="dwc:institutional_code" xlink:title="Tiroler Landesmuseum Ferdinandeum, Innsbruck, Austria" xlink:href="http://grbio.org/institution/tiroler-landesmuseum-ferdinandeum" xlink:type="simple">TLMF</named-content> Lep 25211; <named-content xmlns:xlink="http://www.w3.org/1999/xlink" content-type="dwc:institutional_code" xlink:title="National Museum of the Czech Republic, Prague, the Czech Republic" xlink:href="http://grbio.org/institution/national-museum-prague-0" xlink:type="simple">NMPC</named-content>.</p></tp:treatment-sec><tp:treatment-sec sec-type="diagnosis" id="SECID0EKOAE"><title>Diagnosis.</title><p><italic><tp:taxon-name><tp:taxon-name-part taxon-name-part-type="genus" reg="Thiotricha">Thiotricha</tp:taxon-name-part><tp:taxon-name-part taxon-name-part-type="species" reg="sumpichi">sumpichi</tp:taxon-name-part></tp:taxon-name></italic> sp. nov. can be separated externally from other European species of the genus by the grey forewing with brown longitudinal streaks. <italic><tp:taxon-name><tp:taxon-name-part taxon-name-part-type="genus" reg="Thiotricha">Thiotricha</tp:taxon-name-part><tp:taxon-name-part taxon-name-part-type="species" reg="coleella">coleella</tp:taxon-name-part></tp:taxon-name></italic> (Constant, 1885) from southern France remotely resembles <italic><tp:taxon-name><tp:taxon-name-part taxon-name-part-type="genus" reg="Thiotricha">Th.</tp:taxon-name-part><tp:taxon-name-part taxon-name-part-type="species" reg="sumpichi">sumpichi</tp:taxon-name-part></tp:taxon-name></italic> sp. nov. by the forewing pattern, but differs in the presence of black spots rather than streaks. The male genitalia are characterized by having the valva distinctly broadened in the basal half, strongly edged posteromedial emargination of the vinculum and a short broadly rounded saccus. Other species of <italic><tp:taxon-name><tp:taxon-name-part taxon-name-part-type="genus" reg="Thiotricha">Thiotricha</tp:taxon-name-part></tp:taxon-name></italic> have unmodified or weakly broadened basally valva, gently edged posterior margin of the vinculum and short, usually subtriangular saccus. Segment VIII in the male is distinct by having a very short band-shaped tergum and large subtriangular sternum with broadened basal lobes separated by broadly rounded medial emargination, and narrow posterior portion with short apical incision. In <italic><tp:taxon-name><tp:taxon-name-part taxon-name-part-type="genus" reg="Thiotricha">T.</tp:taxon-name-part><tp:taxon-name-part taxon-name-part-type="species" reg="subocellea">subocellea</tp:taxon-name-part></tp:taxon-name></italic> segment VIII is similar in general, but the sternum is deeper bifurcated. Comparatively short (shorter than segment VIII) apophyses anteriores, antrum with narrow band of small triangular sclerites and long, slender longitudinal ridge-shaped signum are characteristic for the female genitalia of the new species. <italic><tp:taxon-name><tp:taxon-name-part taxon-name-part-type="genus" reg="Thiotricha">Thiotricha</tp:taxon-name-part><tp:taxon-name-part taxon-name-part-type="species" reg="subocellea">subocellea</tp:taxon-name-part></tp:taxon-name></italic> has somewhat similar female genitalia, but apophyses anteriores are longer that segment VIII, the antrum lacks sclerites and the signum is crescent-shaped.</p></tp:treatment-sec><tp:treatment-sec sec-type="description" id="SECID0EOQAE"><title>Description.</title><p><bold><italic>Head</italic></bold> (Figs <xref ref-type="fig" rid="F2">4–6</xref>) white, smooth, ocelli absent; labial palpus white mottled with brown, strongly recurved, smoothly scaled, slender, 2.3 times as long as eye diameter, segment 2 as broad as and longer than segment 3; antenna without pecten, flagellomeres brown ringed with grey, shortly ciliate on underside in male (Figs <xref ref-type="fig" rid="F2">7</xref>, <xref ref-type="fig" rid="F2">8</xref>). <bold><italic>Thorax</italic></bold> and tegulae white. <bold><italic>Forewing</italic></bold> (Figs <xref ref-type="fig" rid="F2">2</xref>, <xref ref-type="fig" rid="F2">3</xref>, <xref ref-type="fig" rid="F3">9</xref>) elongated, with apex distinctly narrowed and pointed; venation (Fig. <xref ref-type="fig" rid="F3">9</xref>): Sc to about 1/2 of costa; R1 and R2 separated, to costal 2/3–3/4, pterostigma between Sc and R1; R3–R5 on common stalk, R3 and R4 to costa, R5 to termen; M1 and M2 parallel; CuA1 almost united at base to CuA2; A1+2 to 1/2 of dorsum; wingspan 9.5–10.5 mm, ground colour grey with brown suffusion along costal margin and in apical ¾, diffuse brown streak in fold, under costal margin to mid length, and from 2/3 of dorsal margin to wing apex, fringes white. <bold><italic>Hindwing</italic></bold> and fringes white, with costal margin arched and thickened to 1/2, then straight, parallel to dorsal margin, excavation distinct, apex narrow, pointed; venation (Fig. <xref ref-type="fig" rid="F3">9</xref>) with Sc+R1 to 1/2 of costa; Rs almost to apex; M1 weakly indicated, almost stalked with Rs, to termen; M2 to 1/2 of termen; M3 and CuA1 almost united at base; CuA2 to 2/3 of dorsum. <bold><italic>Abdomen</italic>. Male.</bold> Tergum VIII very short, band-shaped (Fig. <xref ref-type="fig" rid="F3">10</xref>), sternum VIII (Fig. <xref ref-type="fig" rid="F3">10</xref>) subtriangular, broad anteriorly, with deep rounded anteromedial emargination and distinctly exceeding basal corners, distal portion narrow, posterior margin with shallow medial emargination, coremata absent; sternum II (Fig. <xref ref-type="fig" rid="F3">11</xref>) without group of sensory setae, apodemes short, free, venulae absent. In male genitalia (Figs <xref ref-type="fig" rid="F4">14–17</xref>) uncus broadly spatulate, twice as long as wide, densely covered with hairs in distal part; gnathos-hook about length of uncus, strongly curved at middle, apex weakly inflated with pointed tip; tegumen elongated with large lateral folds, parallel-sided, 2 times longer than wide, anteromedial excavation broadly rounded, extending to ¼ length of tegumen, lateral folds broad, curved inwards, transition to uncus distinct, large pedunculi sub-trianguar; valva long and stout, dorsal margin weakly bent, basal part with inwardly curved lobes two times broader than distal part, distal part as broad as uncus, with short subapical ridge, covered with short hairs, apex broadly triangular, exceeding apex of uncus, valvella ovate with apical bristle, extending to ¼ length of valva; vinculum short, band-shaped, posteromedial excavation deep, broadly cup-shaped, strongly edged; saccus short, broadly rounded; phallic tube as long as valva, with moderately inflated caecum, distal portion as long as caecum, with extension on ventral margin and with distinct trunk along dorsal margin, apex pointed or rounded, bulbus ejaculatorius about 1.5 times longer than phallic tube, with internal band-shaped sclerotization in anterior part.</p><fig id="F2" position="float" orientation="portrait"><object-id xmlns:xlink="http://www.w3.org/1999/xlink" content-type="doi" xlink:type="simple">10.3897/zookeys.1173.105037.figures2-8</object-id><object-id xmlns:xlink="http://www.w3.org/1999/xlink" content-type="arpha" xlink:type="simple">A2D1CAD9-A2C3-596E-B5F2-EB8A4B7214B4</object-id><label>Figures 2–8.</label><caption><p><italic><tp:taxon-name><tp:taxon-name-part taxon-name-part-type="genus" reg="Thiotricha">Thiotricha</tp:taxon-name-part><tp:taxon-name-part taxon-name-part-type="species" reg="sumpichi">sumpichi</tp:taxon-name-part></tp:taxon-name></italic> sp. nov., Greece, paratypes <bold>2, 3</bold> adults, dorsal view <bold>2</bold> male <bold>3</bold> female <bold>4–6</bold> head, males <bold>4, 5</bold> lateral view <bold>6</bold> fronto-lateral view <bold>7, 8</bold> antenna, males <bold>7</bold> frontal view <bold>8</bold> slide 1/23, O. Bidzilya.</p></caption><graphic xmlns:xlink="http://www.w3.org/1999/xlink" xlink:href="zookeys-1173-085_article-105037__-g002.jpg" position="float" orientation="portrait" xlink:type="simple" id="oo_886405.jpg"><uri content-type="original_file" xlink:type="simple">https://binary.pensoft.net/fig/886405</uri></graphic></fig><fig id="F3" position="float" orientation="portrait"><object-id xmlns:xlink="http://www.w3.org/1999/xlink" content-type="doi" xlink:type="simple">10.3897/zookeys.1173.105037.figures9-13</object-id><object-id xmlns:xlink="http://www.w3.org/1999/xlink" content-type="arpha" xlink:type="simple">4FC27367-3EDA-5D83-9A41-2008FD96BA67</object-id><label>Figures 9–13.</label><caption><p><italic><tp:taxon-name><tp:taxon-name-part taxon-name-part-type="genus" reg="Thiotricha">Thiotricha</tp:taxon-name-part><tp:taxon-name-part taxon-name-part-type="species" reg="sumpichi">sumpichi</tp:taxon-name-part></tp:taxon-name></italic> sp. nov., Greece, paratypes <bold>9</bold> venation <bold>10–13</bold> abdominal segments <bold>10</bold> male segment VIII, tergum (left), sternum (right) <bold>11</bold> male segments I–II, tergum I–II (left), sternum II (right) <bold>12</bold> female segment VII, tergum (left), sternum (right) <bold>13</bold> female segments I–II, sternum II (left), tergum I–II (right).</p></caption><graphic xmlns:xlink="http://www.w3.org/1999/xlink" xlink:href="zookeys-1173-085_article-105037__-g003.jpg" position="float" orientation="portrait" xlink:type="simple" id="oo_886406.jpg"><uri content-type="original_file" xlink:type="simple">https://binary.pensoft.net/fig/886406</uri></graphic></fig><p><bold>Female.</bold> Tergum and sternum VII unmodified (Fig. <xref ref-type="fig" rid="F3">12</xref>), weakly emarginated posteriorly, tergum 1.5 times as long as broad, sternum 1.5 times as broad as long; sternum II (Fig. <xref ref-type="fig" rid="F3">13</xref>) without group of sensory setae, apodemes free, curved inwards, venulae absent. In female genitalia (Figs <xref ref-type="fig" rid="F4">18–20</xref>) papillae anales subovate, covered with short setae, apophyses posteriores about 2 times longer than segment VIII; apophyses anteriores shorter than segment VIII; tergum VIII evenly sclerotized, unmodified, trapezoidal, ostium opening indistinct, near anterior margin of sternum VIII, antrum cylindrical, U-shaped posteriorly, with narrow band of small triangular sclerites; ductus bursae moderately broad, with distinct transition to corpus bursae; corpus bursae ovate, membranous; signum long, 1/3 length of corpus bursae, with slender longitudinal ridge, in posterior portion of corpus bursae.</p><fig id="F4" position="float" orientation="portrait"><object-id xmlns:xlink="http://www.w3.org/1999/xlink" content-type="doi" xlink:type="simple">10.3897/zookeys.1173.105037.figures14-20</object-id><object-id xmlns:xlink="http://www.w3.org/1999/xlink" content-type="arpha" xlink:type="simple">888338AA-F021-5CE7-A233-92BC6920798B</object-id><label>Figures 14–20.</label><caption><p><italic><tp:taxon-name><tp:taxon-name-part taxon-name-part-type="genus" reg="Thiotricha">Thiotricha</tp:taxon-name-part><tp:taxon-name-part taxon-name-part-type="species" reg="sumpichi">sumpichi</tp:taxon-name-part></tp:taxon-name></italic> sp. nov., Greece, paratypes <bold>14–17</bold> male genitalia <bold>14</bold> unrolled. Gen. slide 25/23, O. Bidzilya <bold>15</bold> unrolled. Gen. slide 88/20, O. Bidzilya <bold>16</bold> ventral view. Gen. slide 164/23, O. Bidzilya <bold>17</bold> valvella with apical bristle, enlarged. Gen. slide 88/20, O. Bidzilya <bold>18–20</bold> female genitalia <bold>18</bold> ventral view <bold>19</bold> antrum and ostium, enlarged <bold>20</bold> signum, enlarged.</p></caption><graphic xmlns:xlink="http://www.w3.org/1999/xlink" xlink:href="zookeys-1173-085_article-105037__-g004.jpg" position="float" orientation="portrait" xlink:type="simple" id="oo_886407.jpg"><uri content-type="original_file" xlink:type="simple">https://binary.pensoft.net/fig/886407</uri></graphic></fig></tp:treatment-sec><tp:treatment-sec sec-type="etymology" id="SECID0E5WAE"><title>Etymology.</title><p>The new species is dedicated to Jan Šumpich (<named-content xmlns:xlink="http://www.w3.org/1999/xlink" content-type="dwc:institutional_code" xlink:title="National Museum of the Czech Republic, Prague, the Czech Republic" xlink:href="http://grbio.org/institution/national-museum-prague-0" xlink:type="simple">NMPC</named-content>) in recognition of his contribution to the study of Palaearctic <tp:taxon-name><tp:taxon-name-part taxon-name-part-type="order">Lepidoptera</tp:taxon-name-part></tp:taxon-name>.</p></tp:treatment-sec><tp:treatment-sec sec-type="distribution" id="SECID0EOXAE"><title>Distribution.</title><p>Greece (south-western part, Crete), Croatia.</p></tp:treatment-sec><tp:treatment-sec sec-type="Molecular analysis" id="SECID0ETXAE"><title>Molecular analysis.</title><p><abbrev xmlns:xlink="http://www.w3.org/1999/xlink" xlink:title="Barcode Index Numbers" id="ABBRID0EZXAE" xlink:type="simple">BIN</abbrev>: <ext-link xmlns:xlink="http://www.w3.org/1999/xlink" xlink:href="http://boldsystems.org/index.php/Public_BarcodeCluster?clusteruri=BOLD:ADM1812" ext-link-type="uri" xlink:type="simple">BOLD:ADM1812</ext-link> (<italic>N</italic> = 8). Intraspecific average distance within <abbrev xmlns:xlink="http://www.w3.org/1999/xlink" xlink:title="Barcode Index Numbers" id="ABBRID0EEYAE" xlink:type="simple">BIN</abbrev> is 0.72%, maximum distance is 1.14%. The minimum distance to the nearest congeneric neighbour, <italic><tp:taxon-name><tp:taxon-name-part taxon-name-part-type="genus" reg="Thiotricha">T.</tp:taxon-name-part><tp:taxon-name-part taxon-name-part-type="species" reg="subocellea">subocellea</tp:taxon-name-part></tp:taxon-name></italic>, is c. 10% (Table <xref ref-type="table" rid="T1">1</xref>).</p></tp:treatment-sec><tp:treatment-sec sec-type="biology" id="SECID0EXYAE"><title>Biology.</title><p>Host plant and immature stages unknown. Adults have been observed flying from late August to early November and were collected in large number at light (P. Huemer). The habitat is insufficiently known, but the species has been observed in a wide spectrum of different vegetation, mainly in open oak and maple forests intermixed with Mediterranean macchia (Fig. <xref ref-type="fig" rid="F5">21</xref>).</p><fig id="F5" position="float" orientation="portrait"><object-id xmlns:xlink="http://www.w3.org/1999/xlink" content-type="doi" xlink:type="simple">10.3897/zookeys.1173.105037.figure21</object-id><object-id xmlns:xlink="http://www.w3.org/1999/xlink" content-type="arpha" xlink:type="simple">30E9A5DC-0752-5A0A-83BA-6C535FA7E967</object-id><label>Figure 21.</label><caption><p>Habitat of <italic><tp:taxon-name><tp:taxon-name-part taxon-name-part-type="genus" reg="Thiotricha">Thiotricha</tp:taxon-name-part><tp:taxon-name-part taxon-name-part-type="species" reg="sumpichi">sumpichi</tp:taxon-name-part></tp:taxon-name></italic> sp. nov.: Greece, Viros Gorge.</p></caption><graphic xmlns:xlink="http://www.w3.org/1999/xlink" xlink:href="zookeys-1173-085_article-105037__-g005.jpg" position="float" orientation="portrait" xlink:type="simple" id="oo_886408.jpg"><uri content-type="original_file" xlink:type="simple">https://binary.pensoft.net/fig/886408</uri></graphic></fig></tp:treatment-sec><tp:treatment-sec><!--Section generated to contain objects referenced in tp:taxon-treatment.--><table-wrap id="T1" position="float" orientation="portrait"><label>Table 1.</label><caption><p>Intraspecific mean K2P (Kimura 2 parameter) divergences (Mean Intra-Sp), maximum pairwise distances (Max Intra-Sp), nearest species, nearest neighbour (<abbrev xmlns:xlink="http://www.w3.org/1999/xlink" xlink:title="nearest neighbour" id="ABBRID0EDKAC" xlink:type="simple">NN</abbrev>) (<abbrev xmlns:xlink="http://www.w3.org/1999/xlink" xlink:title="Barcode of Life Data Systems" id="ABBRID0EHKAC" xlink:type="simple">BOLD</abbrev> sequence ID) and distance to nearest neighbour (distances in %) in European species of <italic><tp:taxon-name><tp:taxon-name-part taxon-name-part-type="genus" reg="Thiotricha">Thiotricha</tp:taxon-name-part></tp:taxon-name></italic>.</p></caption><table id="TID0EXWAE" rules="all"><tbody><tr><th rowspan="1" colspan="1">Species</th><th rowspan="1" colspan="1">Mean Intra-Sp</th><th rowspan="1" colspan="1">Max Intra-Sp</th><th rowspan="1" colspan="1">Nearest species</th><th rowspan="1" colspan="1">
                  <abbrev xmlns:xlink="http://www.w3.org/1999/xlink" xlink:title="nearest neighbour" id="ABBRID0EHLAC" xlink:type="simple">NN</abbrev>
                </th><th rowspan="1" colspan="1">Distance to <abbrev xmlns:xlink="http://www.w3.org/1999/xlink" xlink:title="nearest neighbour" id="ABBRID0EPLAC" xlink:type="simple">NN</abbrev></th></tr><tr><td rowspan="1" colspan="1">
                  <italic>
                    <tp:taxon-name><tp:taxon-name-part taxon-name-part-type="genus" reg="Thiotricha">Thiotricha</tp:taxon-name-part><tp:taxon-name-part taxon-name-part-type="species" reg="majorella">majorella</tp:taxon-name-part></tp:taxon-name>
                  </italic>
                </td><td rowspan="1" colspan="1">0.52</td><td rowspan="1" colspan="1">1.3</td><td rowspan="1" colspan="1">
                  <italic>
                    <tp:taxon-name><tp:taxon-name-part taxon-name-part-type="genus" reg="Thiotricha">Thiotricha</tp:taxon-name-part><tp:taxon-name-part taxon-name-part-type="species" reg="subocellea">subocellea</tp:taxon-name-part></tp:taxon-name>
                  </italic>
                </td><td rowspan="1" colspan="1" style="color: #396ba6">
                  <ext-link xmlns:xlink="http://www.w3.org/1999/xlink" xlink:href="http://www.boldsystems.org/index.php/Public_RecordView?processid=LEATE631-13" ext-link-type="uri" xlink:type="simple">LEATE631-13</ext-link>
                </td><td rowspan="1" colspan="1">3.62</td></tr><tr><td rowspan="1" colspan="1">
                  <italic>
                    <tp:taxon-name><tp:taxon-name-part taxon-name-part-type="genus" reg="Thiotricha">Thiotricha</tp:taxon-name-part><tp:taxon-name-part taxon-name-part-type="species" reg="sumpichi">sumpichi</tp:taxon-name-part></tp:taxon-name>
                  </italic>
                </td><td rowspan="1" colspan="1">0.66</td><td rowspan="1" colspan="1">1.48</td><td rowspan="1" colspan="1">
                  <italic>
                    <tp:taxon-name><tp:taxon-name-part taxon-name-part-type="genus" reg="Thiotricha">Thiotricha</tp:taxon-name-part><tp:taxon-name-part taxon-name-part-type="species" reg="subocellea">subocellea</tp:taxon-name-part></tp:taxon-name>
                  </italic>
                </td><td rowspan="1" colspan="1" style="color: #396ba6">
                  <ext-link xmlns:xlink="http://www.w3.org/1999/xlink" xlink:href="http://www.boldsystems.org/index.php/Public_RecordView?processid=LEATE631-13" ext-link-type="uri" xlink:type="simple">LEATE631-13</ext-link>
                </td><td rowspan="1" colspan="1">10.33</td></tr><tr><td rowspan="1" colspan="1">
                  <italic>
                    <tp:taxon-name><tp:taxon-name-part taxon-name-part-type="genus" reg="Thiotricha">Thiotricha</tp:taxon-name-part><tp:taxon-name-part taxon-name-part-type="species" reg="subocellea">subocellea</tp:taxon-name-part></tp:taxon-name>
                  </italic>
                </td><td rowspan="1" colspan="1">0.8</td><td rowspan="1" colspan="1">1.55</td><td rowspan="1" colspan="1">
                  <italic>
                    <tp:taxon-name><tp:taxon-name-part taxon-name-part-type="genus" reg="Thiotricha">Thiotricha</tp:taxon-name-part><tp:taxon-name-part taxon-name-part-type="species" reg="majorella">majorella</tp:taxon-name-part></tp:taxon-name>
                  </italic>
                </td><td rowspan="1" colspan="1" style="color: #396ba6">
                  <ext-link xmlns:xlink="http://www.w3.org/1999/xlink" xlink:href="http://www.boldsystems.org/index.php/Public_RecordView?processid=PHLAB756-10" ext-link-type="uri" xlink:type="simple">PHLAB756-10</ext-link>
                </td><td rowspan="1" colspan="1">3.62</td></tr><tr><td rowspan="1" colspan="1">
                  <italic>
                    <tp:taxon-name><tp:taxon-name-part taxon-name-part-type="genus" reg="Thiotricha">Thiotricha</tp:taxon-name-part><tp:taxon-name-part taxon-name-part-type="species" reg="wollastoni">wollastoni</tp:taxon-name-part></tp:taxon-name>
                  </italic>
                </td><td rowspan="1" colspan="1">N/A</td><td rowspan="1" colspan="1">0</td><td rowspan="1" colspan="1">
                  <italic>
                    <tp:taxon-name><tp:taxon-name-part taxon-name-part-type="genus" reg="Thiotricha">Thiotricha</tp:taxon-name-part><tp:taxon-name-part taxon-name-part-type="species" reg="sumpichi">sumpichi</tp:taxon-name-part></tp:taxon-name>
                  </italic>
                </td><td rowspan="1" colspan="1" style="color: #396ba6">
                  <ext-link xmlns:xlink="http://www.w3.org/1999/xlink" xlink:href="http://www.boldsystems.org/index.php/Public_RecordView?processid=LECRT156-16" ext-link-type="uri" xlink:type="simple">LECRT156-16</ext-link>
                </td><td rowspan="1" colspan="1">11.57</td></tr></tbody></table></table-wrap></tp:treatment-sec></tp:taxon-treatment>
